# Supplementary material for: Validation of Two Commercial Multiplex Real-Time PCR Assays for Detection of SARS-CoV-2 in Stool Donors for Fecal Microbiota Transplantation
Source: Microorganisms. 2022 Jan 26;10(2):284. doi: 10.3390/microorganisms10020284 (PMC8879890; doi:10.3390/microorganisms10020284)
Supplement: Supplementary file 1 [file microorganisms-10-00284-s001.zip]

Archive with 1 entries (1 files):
- microorganisms-1547393-supplementary.pdf
